# Supplementary material for: Expression profiling and integrative analysis of the CESA/CSL superfamily in rice
Source: BMC Plant Biol. 2010 Dec 20;10:282. doi: 10.1186/1471-2229-10-282 (PMC3022907; doi:10.1186/1471-2229-10-282)
Supplement: Additional file 2 — Signal intensities of the probe sets for the OsCESA/CSL and OsBC1L families. [file 1471-2229-10-282-S2.XLS]

## Sheet: file 2
Additional file 2 Signal intensities of the probe sets for the OsCESA/CSL and OsBC1L families
Genes	Minghui 63(endosperm, 14 days after pollination)	Zhenshan 97(endosperm, 14 days after pollination)	Minghui 63(flag leaf, 14 days after heading)	Zhenshan 97(flag leaf, 14 days after heading)	Minghui 63(calli, T2, 15 days after induction)	Zhenshan 97(calli, T2, 15 days after induction)	Minghui 63(calli, T3, 15 days after induction)	Zhenshan 97(calli, T3, 15 days after induction)	Minghui 63(calli, 15 days after subculture)	Zhenshan 97(calli, 15 days after subculture)	Minghui 63(endosperm, 21 days after pollination)	Zhenshan 97(endosperm, 21 days after pollination)	Minghui 63(spikelet, 3 days after pollination)	Zhenshan 97(spikelet, 3 days after pollination)	Minghui 63(leaf, 4-5cm young panicle)	Zhenshan 97(leaf, 4-5cm young panicle)	Minghui 63(sheath, 4-5cm young panicle)	Zhenshan 97(sheath, 4-5cm young panicle)	Minghui 63(panicle, 4-5cm young panicle)	Zhenshan 97(panicle, 4-5cm young panicle)	Minghui 63(plumule, 48h after emergence, dark)	Zhenshan 97(plumule, 48h after emergence, dark)	Minghui 63(radicle, 48h after emergence, dark)	Zhenshan 97(radicle, 48h after emergence, dark)	Minghui 63(plumule, 48h after emergence, light)	Zhenshan 97(plumule, 48h after emergence, light)	Minghui 63(radicle, 48h after emergence, light)	Zhenshan 97(radicle, 48h after emergence, light)	Minghui 63(calli, 5 days after regeneration)	Zhenshan 97(calli, 5 days after regeneration)	Minghui 63(flag leaf, 5 days before heading)	Zhenshan 97(flag leaf, 5 days before heading)	Minghui 63(stem, 5 days before heading)	Zhenshan 97(stem, 5 days before heading)	Minghui 63(endosperm, 7 days after pollination)	Zhenshan 97(endosperm, 7 days after pollination)	Minghui 63(seed, 72h after imbibition)	Zhenshan 97(seed, 72h after imbibition)	Minghui 63(panicle, heading stage)	Zhenshan 97(panicle, heading stage)	Minghui 63(stem, heading stage)	Zhenshan 97(stem, heading stage)	Minghui 63(hull, one day before flowering)	Zhenshan 97(hull, one day before flowering)	Minghui 63(stamen, one day before flowering)	Zhenshan 97(stamen, one day before flowering)	Minghui 63(young panicle at stage 4)	Zhenshan 97(young panicle at stage 4)	Minghui 63(young panicle at stage 5)
OsCESA1	2677.5	5745.5	462.6	356.3	8661.3	8731.6	6119.2	6064.1	6265.1	5403.7	1035.9	2252.6	7691.1	6846.6	2617.4	3516.3	9170.8	9360.9	6100.8	7956.3	15383.5	12280.5	14474.3	13892.9	12864.3	12484.8	12424.6	13584	7104.9	7820.5	2573.7	782.1	12813.9	12100.4	8708.1	7875.5	6733.1	6350.6	6437.7	5448.1	14208.4	14915.1	7639.8	9138.6	1924.3	2733.5	3993.6	4889.5	5119
OsCESA11	47	31.3	9.9	16.1	15.5	14.5	20.1	9.8	10.3	11	12.9	11.2	20.1	9.7	31.1	10.9	20.9	10.6	7.5	9.5	11.6	11.7	13.4	8	13.2	9.1	43	22.8	9.7	11.3	14.9	42.2	8	17	38.2	50.2	9.3	5.3	5.1	12.9	13.5	33.9	13.3	12.4	34.8	25.8	12.8	9.5	17
OsCESA2	8.8	356.4	25.3	1.5	79.9	116	165.4	167.4	1.6	1.4	29.4	23.9	324.9	192.2	3.6	167.6	3.3	195.4	32	443	177.4	134.7	32.4	35.5	175.6	216.1	87.7	101.2	26	15.1	85.8	35.8	85.5	137.7	876.7	519.3	117.9	98.5	13.3	67.1	407.1	377.5	47.3	47.3	8.8	4.5	441.7	463.3	559.8
OsCESA3	2597.9	5807.4	413.3	552.8	5631.3	5273.8	3573.3	4488	4290.8	3710.3	1727.7	2647.7	3558.5	4556.2	3162.3	2890.4	15404.3	15883.9	3593.4	5299.8	11272.1	8933.5	12284	12007	9519.7	10419.4	11526.6	11808.5	3815.5	4426	3850.2	1372.6	19494.7	18395.3	6027.6	6167.3	3236	4298.2	6937.8	7084.1	18063.3	19510.2	6962.8	10453.8	7769.8	4573.5	3145	3524.7	2953.7
OsCESA4	1098.5	631.6	141.3	110.3	306.5	449.3	381.6	359.5	144.6	150.5	564.8	268.4	8135.5	5270.2	108.1	337.8	990.9	2150.2	187.6	429.2	521.2	568.6	3929	2706.6	1341.9	1728.2	3895.8	4123.4	451.7	500.3	186	234	3297	4575.7	822.1	707.7	269.3	201.4	2921.4	3074.4	10856.6	10810.5	7694.6	10208.5	265.3	222.5	196	233.7	293.1
OsCESA5	4665.1	5390.3	381.2	314.3	4770.1	3110	2418.3	2465.5	3186.9	3276.8	1694.5	1640.5	2194.9	1811.7	467.6	1521.2	1398.2	1699.5	2310.5	4091.3	7668.6	4833.9	6362.3	5641.4	6448.4	4252.8	6407.7	5290.9	2854.8	2521.3	456.7	104.7	5028.2	5529.7	4142.3	3553.7	3847.1	3781	1301.6	892.6	9426.5	5375.3	1657.7	1450.8	715.7	1008.6	3429.4	2921.8	4042.5
OsCESA6	1529.6	3556.8	375.5	361.9	6262.9	5943.8	2906.9	3610.1	2667.7	4438.2	371.3	615.5	2827.8	3764.1	822.2	1819.7	3717.6	5523.1	4243.9	4618.2	18178.1	14872.3	17399.3	15625	13174.1	13984.2	14926	17229.4	3805.1	4061.6	789.5	552.9	8765.7	9869.9	2692.7	2202.9	4164.1	5298	1959	1380.1	15752.7	13004.6	3035.6	4479.3	504.7	1067.5	10746	9285.7	12119.4
OsCESA7	570.4	179.2	26.6	12.6	246.1	707.8	348.1	288.1	105.5	192.9	184.2	95.5	9434.5	7685.3	223.9	138.6	1462.5	3790.5	102.4	101.7	803.1	937.5	7270.6	5860.3	3462.2	4276.4	8194.1	7102.7	523.5	646.4	99.5	73.9	5531.3	6032.5	227.7	178.3	64.1	90.1	7035.5	4807.6	9518.6	10687.9	7989.1	10815.3	6.8	79.5	130.3	135.1	127.1
OsCESA8	1895.4	3629	61.7	46.5	5497.3	6221.4	3138.4	4214.5	3926.1	2963.8	862	976.9	6271.9	6474.6	1171.8	1373.9	5984.8	7909.3	2038.7	3350.7	13352.5	10595.8	13263.8	11707.3	11514.5	11546.1	12089.5	13188.4	3849.1	5091.6	1635.1	544.5	10691.5	10956.5	5632.4	5160.4	5287.6	4970.3	5007.2	5354.6	13257.5	13110.5	7802	8804.9	1445.9	3050.2	1148.1	1307.2	1165.1
OsCESA9	89.8	72.4	7	10.9	58.9	127.3	204.8	71	63.8	37.1	62.4	78.5	2031.7	1412.7	49.1	70.3	361.3	354.1	31.3	72.6	110.2	150.7	1173.5	996.5	431	497.1	1217.2	1000.2	111.2	89.2	43.5	32.8	1107.5	1338.2	44.7	71.3	62.3	65.4	1354.3	824	3328.1	2519.2	1877.5	2861	56.6	42.5	42.8	62.7	77.5
OsCSLA1	217.9	262.5	43.3	43.2	10893.3	9526.6	5935.3	4518.9	5312	2099.8	204.6	252.4	2581.1	2336.6	110.3	325.6	539.6	602.2	3175.2	6024.3	14692.1	11466	9095.7	6633.2	10656.8	7419.1	7922	6945.5	1661.1	1320.1	235.9	128.2	1154.2	4955.5	788.3	952.2	5452.3	3412.7	1012.8	967.3	4042.4	2725.7	692.8	1121.6	109.2	97	1120.2	1091.9	1424.2
OsCSLA11	32.8	135.6	67.4	53.1	595.6	625.7	312.7	360.1	114.5	104.4	75.9	90.6	154.5	160.6	360.8	2542.8	624.5	904.6	278.7	1158.7	1667.2	1429.5	806.1	1140.6	1125	1143.2	1283.2	1371.5	328.8	371.1	213.7	174.1	205.1	1799.7	124	144.6	771.7	535.7	185.7	285.8	1989.2	936.4	148.8	95.4	178.7	121	224.6	224	271.3
OsCSLA2	212.4	286.9	608.2	609.9	405.5	423.7	612.7	508	571	465.6	250.4	221.6	254	339	927.2	884.7	625.7	642.3	660.6	689.9	739.3	513.6	438.7	305.6	646.1	440.1	409.3	314	700.9	437.3	826.2	551.5	326.6	412.3	270.5	298	272.5	319	349.5	365	781.5	516.5	363.8	376	2171.1	2522.7	669.3	518	752
OsCSLA3	4	27.8	120.2	151	33.4	74.7	68.8	60.7	39.1	5.7	43.9	39.7	63.4	85.9	1337	1969.3	1214	1099.5	139.2	162.1	89.2	89	12.7	15.5	132.4	143.1	4.1	2.9	89.4	93.5	743.8	551.8	435.7	193.7	46.2	47.5	59.3	51.2	93.7	75	196.7	152.9	58.5	60.7	10.1	4.5	106.3	115.1	185.5
OsCSLA4	85.5	98.4	133.2	102	106.4	100.7	106.8	160.6	183.1	125	94.8	94.2	91.9	72	84.3	243.4	90.5	98	238.4	512.8	207.7	210.8	148.9	166	188	147.6	346.3	177.9	128.5	150.4	192.1	149	74.5	253.8	102.7	73.1	166.9	221.1	75.2	86.4	496.1	265.4	49.6	103.9	168.8	170.5	135	122.4	189
OsCSLA5	577.9	561.5	66	48.3	56.7	67.3	29.3	113.7	44.8	54.1	174.5	231.5	136.5	147.5	40.4	62.6	7.6	51.9	38.9	46.8	87.8	60.5	140.9	62.5	37.9	80.8	51.5	79.8	50.7	50.5	38.5	61.4	31.9	36.8	1140.1	1482	40.7	71.4	34.4	42.2	61.5	56.2	30.8	28.3	129	150.4	47	49.7	97.2
OsCSLA6	60.3	58.3	20	23	1734.9	1354.6	1458.3	1440.9	1501.8	2411.8	42.4	63.4	2306.8	1792.4	1807.8	2108.6	1800.5	1711	839.6	1557.8	2697.5	1144.8	924.1	627.7	2369.4	1411.4	924.6	923.8	1327.6	1435.7	113.1	144	293.6	1094.2	352.7	343.1	673.5	1024.9	309	239.5	544.5	498.9	529.3	535.6	37.8	31.7	158.6	199.9	294.7
OsCSLA7	152	163.3	75.5	30.7	616.5	798.5	1070.8	1041.6	939.2	457.1	231.6	184.8	278.4	243.7	53	89.9	104	163.6	634.7	1094.2	1317.2	1095.4	667	715.8	1889.8	1265.2	1184	1008	860.7	831.5	74.2	95.9	335.6	696.4	321.9	318.9	685.5	481.1	152.5	149.2	573.3	506.5	66.7	38.4	333.3	250.3	418.9	546.3	384.9
OsCSLA9	27.8	24.6	40	51.1	104.7	136.7	74.5	118	36	62.3	29.3	47.4	1339.9	1520.2	119.7	78.8	17.4	14.6	914.9	954	611.5	810.3	83.5	118.3	932	1026.6	80.1	124.4	305.5	175.9	45.3	56.2	11.5	282.1	133.2	117.5	48.1	91.7	96.4	120.1	109.2	211.1	97.7	56.2	26.4	54.6	743.1	1144.8	801.2
OsCSLC1	635.2	369.1	1028.6	942.8	1934.6	2193.6	1633.4	1678.7	1996.9	1903.5	798	1096.7	1626	1402.1	607.3	747.7	1101.2	1044.8	2155.7	2062.7	4090.3	5132.5	3025.3	3941	4676.5	3460.5	3860.8	4701.4	1213.4	1470.1	882.6	556.6	1282.3	2664.5	375.9	443.1	1348.2	1879.2	1516.1	1592	2847.8	2767.1	2142.6	2708.8	428.9	959.8	1442.5	1682.1	1300.4
OsCSLC10	72.5	70.5	22.7	21.8	12.1	87.1	46.9	64.7	18.8	27.8	39.5	43.2	83.4	48.1	19.4	48.8	9	34.8	74.3	184	81.3	92.1	53.5	48.6	85	76.6	47.9	76	72	36.6	30.9	38.2	15.1	98.2	57.1	48	82.4	65	199.3	106.3	54.9	69.5	51.3	25.3	230	59.3	142.2	193.7	111.7
OsCSLC2	2142	1791	1101	474.5	840.2	1069.7	419.8	482.2	454.3	462.9	830	770.5	1243	1214.4	468.8	411.7	2239.7	2626	921.8	1508.5	2013.7	1277.4	2329.1	1961.1	2423.9	1550.4	2705.5	2158.5	457.5	474.4	444	342.7	2050.5	2355	943.9	892.7	425.9	489.8	1018.1	1167.6	2332.2	2271.9	926.2	1057.7	693.8	1732.7	415.6	436.9	563.5
OsCSLC3	44.5	47.7	24.4	12.6	126.9	248.9	471.8	585	1127.5	430.4	32.6	15.5	26.3	21.3	14	6.6	20	28.1	23.4	29.5	17.5	29.4	3295	3376.7	62.5	48.1	2443.5	2598.5	140.3	63.5	14.4	42.7	29.5	86.9	44.7	22.9	309	219.2	7.6	10.4	18.3	24.2	6.5	16.8	28.5	37.7	24.4	31.6	34.2
OsCSLC7	232	259.1	328.8	187.5	1287.8	1274.6	733.2	932.3	1159.7	2779.6	141.9	183.2	764.8	600.8	344.2	430	459.3	602.6	495.6	770.9	4051	4752.8	3559.9	4354.7	3622	3336.8	3408.9	3956.1	674.6	771.3	130.5	89.6	1317.2	1314.5	326.6	198.6	1113.1	1599.3	378.9	372.3	1589.6	983.1	964.1	1081.3	301.7	763	749.6	916.4	1106
OsCSLC9	3302.3	4861.2	16.7	28.2	4044	3497.8	2853.8	2791.2	4000.1	6037.6	882.2	1378.1	1858.1	1803.3	149	203.3	493.3	749.4	2428.4	2621.9	1835.1	2262.9	2571.2	2547.1	1457.8	1570.3	2195.5	2298.5	3706.6	4890.2	71.6	41.8	2048.4	2185.7	4406.4	2929	5628.5	6765.4	2521.9	4453.1	2750.7	1614.6	1319.1	747.5	36926.5	13492.3	3054.8	3705.3	3193.2
OsCSLD1	10.4	28.7	65.7	34.8	14.9	31.8	7.6	10.7	30.6	24	48.6	31.5	28.6	24	31.6	48.2	19.6	22.7	2.1	5	26.7	20.6	291	304.5	39.1	22.6	361.6	725	8.7	17.7	34.2	10.5	3.1	16.8	32.5	26.8	44.8	41.8	16.2	20.1	27.4	37.6	37.6	66.5	36.1	22.2	32.8	12.1	24.6
OsCSLD2	1021.5	823.6	3548.8	870.4	1783.2	915.9	1234.1	945.7	1400	1506.3	609.7	655.6	1566.1	634	1989.9	869.6	1562.7	569.6	1301.7	699.2	2039.5	1330.5	5607.5	3760.6	1357.5	990.5	2473.7	2696.9	1195.2	932.7	539.2	245.8	1023	651.8	2326.9	863.1	1859.5	1514.7	890.1	424.1	1897.6	525.4	2118.6	1041.4	596.5	650.5	2168	1263.1	2591.4
OsCSLD3	93	97.7	54	24.6	54.8	44.2	59.1	68.7	20.6	27.5	71	54.1	67.9	67.4	48	51.5	38.5	61.5	26.5	58.3	77.1	65.7	98.5	54.2	52.3	51.9	76.2	103.7	26.5	59.1	58.8	100.1	57	53.8	68.6	59.5	59.3	69	256.1	980.2	96.2	85	235.7	195.2	12744.8	2315.5	82.9	46.9	101.4
OsCSLD4	27	60.1	36.6	4.7	41	51	14	36.1	9.2	19.8	34	41	48.1	61.3	16.8	22.1	16	30.6	25.3	62.1	93.4	59.4	64.1	56.5	104.2	88.6	123.9	120.7	40.9	52.6	27	14.5	21.8	63.4	69.6	66.5	10.9	58.3	70.8	66.7	57.7	84.9	43.2	38.8	71.2	58.1	25.5	57.7	50.7
OsCSLD5	37.9	18.2	3.8	15.7	40.6	24.4	64.2	56.3	26.4	24.6	21.5	29.7	24.3	128.1	12.6	25	13.4	23.1	8.8	11.8	20.7	19.2	36.6	16.8	38.4	53.8	57.6	38.2	14.6	60.2	3.3	27.7	9.9	14.9	23.2	35.3	30.7	31.2	2074.6	3706	29.5	24.3	759.8	419.1	26582.4	7966.3	21.9	29.4	27.1
OsCSLE1	706.3	1471	1158.9	4542.5	658.3	1082.5	307.4	1001.7	276.5	1241.3	2540	5902.6	169	350.9	161.3	1034	150.6	629.4	3.9	346.4	355.2	577.8	277.5	482.6	746.4	1051.9	301.3	777.4	569.5	1648.3	248.1	1467.7	31.5	543.9	169.9	374.5	523.7	1508.8	150	689.2	3.6	224.1	101.8	259.7	792.6	2791.2	28.8	240.6	35.2
OsCSLE2	563.1	383.9	335.1	568.3	470.5	783.7	477.6	568.5	997.1	539.8	822.6	767.5	259.1	306.8	256.9	469	339	424.5	1049.7	1467.7	623.1	493.5	241	225.9	596.7	533.8	259	352.9	628.8	655.6	262.4	246	378.9	922.2	379.8	354.5	281.6	519	229.7	275	1197	1010.2	165.8	184.5	286.5	452.3	723	643.8	845.6
OsCSLF2	27	5.2	4.1	11.1	11.6	6.2	15.1	8.4	7.2	5.5	11.2	11.9	703.2	458.3	3.8	4	33.5	12.2	7	5.6	8.1	8.2	17.4	13	6.3	7.4	45.1	15	3.7	26.9	4.3	6	44	30.1	6.6	4.7	4	8.6	608.9	524.4	10.2	32.7	1778.5	1765.5	11.6	2.2	26.3	22.4	44.3
OsCSLF3	14.2	10.6	36.7	39.8	29.2	25	92.2	111.9	253.2	77.9	18.9	35.1	32.8	31.3	19.7	46.4	5.1	27.5	29.3	29.4	281.6	68.6	3567.5	1920.9	45.7	31.4	2916.8	2681.3	35.6	39.9	31.5	35.7	35.4	33.8	9.8	43.2	98.3	30.5	38.7	32.1	17.7	26.2	31.1	37.8	61.5	57	29.8	17	48.2
OsCSLF6	881.6	2237.6	84.3	71.7	2420.5	2515.9	1419.5	2028.5	802.8	2164.6	177.8	249.3	2155.7	1835.5	271.3	843.3	2139.4	4528.4	531.1	1927.3	8219.2	7027.8	12348.5	9401.1	7344.3	7782.1	9011.1	10434.1	1773.2	2336.4	221.7	142.4	5214.2	6711.5	3776.9	2127.2	3363.4	3841.8	591.6	890.5	10507.1	8928.8	2567.2	1934.1	141	173	808.1	1218.9	1381.7
OsCSLF7	42.5	23.1	25.2	20.3	22.6	7	29.4	36.3	24.3	25	25.1	34.2	69.3	43	28.5	35.1	17.9	6.3	25.6	20.6	23.2	27.6	33.1	31.4	17.8	13.1	37.8	45.1	23.9	15.4	9.9	20.1	15.4	42.1	19.3	30.8	19.1	21.3	60.7	57.3	25.6	21.4	135.3	88.2	39	17.5	52.8	45.3	34.8
OsCSLF8	4.9	4.2	1.9	1.4	102.9	140.5	23.6	101.5	63.1	14.3	18.2	12.3	8.3	12.1	13.5	17.6	315.1	177.9	17.1	6.7	2615.1	1143	1314.3	796.3	1927.4	1554.5	921.9	709.6	28.2	52	11.3	5.3	298.1	1753.6	3.9	5.7	698.3	287.1	12.4	3.2	3622	2421.3	2.3	13.3	7.3	3.2	8.6	17.1	16.8
OsCSLF9	210.3	60.1	6.8	6.4	361	254.4	103	168.9	44.1	10.5	189.4	113.1	116.5	55	13.2	11.9	25.5	12.8	52.8	121.2	478.3	111.2	316.7	114.6	144.9	38.6	190.5	99.2	87	47.5	6.9	40.5	18.7	48.1	157.9	51.2	199.6	122.7	43.8	16.7	75.7	9.7	36	55	12.7	11	152.8	78.7	137.6
OsCSLH1	283.2	235.3	483.5	1166.9	1192.5	913.5	1156.4	812.9	672.3	539.5	525.9	392.5	884.4	623.9	483.7	889.7	1822.5	2001.7	1896.7	2079.7	1500.2	1421.5	2699.6	2013.5	2127.6	1848.6	2641.5	2187.2	1723.4	1604.1	923.5	764.9	2912.3	2914.2	113.4	47.8	1059.3	1225.8	1803.4	2071.7	3383.2	4360.5	479.8	211.3	3972.2	7201.4	757.3	866	1016
OsCSLH2	111.5	18.3	50.6	88.5	24.2	88.7	46.3	76.2	64.7	22.4	79.5	123.7	58.3	111	45.8	57.7	32.5	33.6	60.2	80.5	123.9	58.7	78.4	67.6	152.6	132.2	91.1	101.6	76.4	104	39	46.7	46	41.7	103.6	108.9	110.8	59	907.1	1380.8	80.3	33.5	193.7	116.3	18890.4	6716.8	19.7	33.5	44.8
OsCSLH3	59.9	95.5	83.2	132.5	96.2	65.7	110	61.5	70.6	60.4	91	83.2	75.2	27.3	55.2	103.6	40.5	51.7	43.7	66.1	102.4	78	95.5	69.4	100.5	35.2	106.5	96.9	71.7	96	60.2	136.9	67.2	118.9	61.1	19.3	101.6	96.6	68.9	81.6	57.3	72.5	69.5	102.9	127.5	100.9	51.3	44.3	73.7
OsBC1L7	36.2	4.6	9.3	1.8	52	58.9	35.1	32.8	8.4	11.5	10.2	7.1	15.4	9.2	1.8	4.3	15.1	12.8	15	8.4	34.4	36	148	128.1	46.8	53.6	204.2	167.4	71.6	159.1	2.2	12.5	33.5	129	22.7	19.4	4.6	15.2	35.8	14.9	782	779.1	8.8	2.1	23.7	17.5	12.6	13.3	28.3
OsBC1	6.3	41.6	4.2	6.3	5.1	101.3	19.5	44.7	14.2	12.2	16.4	17.2	6236.4	3588.7	82.5	103.7	1132.1	707.2	74.7	21.8	293.3	244.3	3205.5	2960	1641	1647.9	3738.8	3155.4	53.6	61.7	112.3	38.2	3213	3048.9	196.4	73.7	6.7	13.7	5549.1	2140.6	8426.1	6589.6	4448.9	6628.1	41.7	16.1	29.6	9.9	17.2
OsBC1L9	444.7	838.8	6009.1	5657.8	4500	3154.2	2531.5	2682.1	2594.7	4149.4	235.8	214.5	1356.5	4890.1	21990.4	14964.8	22235.1	17592.1	487.6	361.7	9498.7	6178.4	6125.6	4805.7	9241.5	6867.7	2325.3	5420.3	2672.1	2564.9	1788.4	766.1	953.2	421.6	3622.3	2635.2	1235.4	2010.7	1081.1	737.3	1646.4	775.3	6083.6	10258	478.9	2160.2	3399.7	5305.4	4761.6
OsBC1L5	52.3	9.6	21	20.5	7.9	18.7	8.5	40.2	19.2	27.6	28.9	30.7	24	770.3	25.5	21.6	15	14.2	7	15.5	21.7	6.5	5.8	9.2	9.1	30.3	19.8	5	30.3	13.6	6.8	44.8	19.8	30.4	2.6	7.8	62.4	13.8	1339.4	7381.1	13.8	23.8	1218	725.5	55391.6	22833.2	33	15.7	16.3
OsBC1L1	1492.2	1464.1	5139.4	1135.8	1856.9	1627	1509.6	1205.3	1828.5	4088.3	460.8	509.6	3405.5	2063.9	787.5	1572.6	572.7	342.3	1448.1	1049.8	3092.1	4155.5	5393.1	7514.8	2241.7	1696.6	3347.4	5669.8	2195	3190.3	219.6	108.2	1758.9	594.3	1430.5	750.7	2120.2	2050.1	815.9	419.1	2802.8	1875.9	2766.4	1980.2	551.5	878.7	2945.4	3397.1	4184.1
OsBC1L2	6	21	19.1	19.3	339.4	591	867.1	504.4	521.3	311.6	22.4	15.1	65.1	47.7	14.1	12	10.7	42.6	3421.6	2270	642.2	643.5	187.4	258.9	822.7	576.2	261.3	205.5	1238.9	544.8	3.2	238.3	21.4	90.8	17.5	24.6	208.6	143.7	224.2	423.8	146.7	168.4	164	67.8	126.5	233.8	6178.9	5682.9	6558.3
OsBC1L4	2252.8	4295.8	113.3	166	5715.3	5949.7	3200.7	4507.7	3554.5	3243.7	904.4	1094.5	3084.1	4259.8	1675.7	1719.5	7408	7622.5	2952.1	4842	14099.3	12149.5	14818.2	13497.8	11170.8	12886.8	13121.5	14183.5	4236.4	5529.8	1745.5	586.2	14576.1	12285.7	3699.4	3829.9	4975.5	5283.1	3638.2	3974	13541.2	14380.7	4742.6	5238.8	1593.1	3402.6	1513.3	1664.1	1861.1
OsBC1L8	9.9	73.1	2350.8	905.1	44.5	30.5	90	29.5	54.7	38	29.2	52.9	472.8	250	900.2	841.3	679.2	254.5	45.8	66.3	50.1	63	113.6	72.3	86.7	61.6	144.7	142.3	65.6	64.5	349.5	219.5	51.7	81.8	111.3	113.7	148.4	101.3	87.9	84.5	66.6	39.4	1193.3	793.1	125	72.3	29.7	31.4	26.8
OsBC1Lp1	28.9	80.8	50.4	14.7	39	36.1	59.8	49.8	23.7	25.4	39.9	65.6	130.6	136	127.7	118.4	154.6	183.1	38.3	45.5	72.8	35.5	51.5	47	58.1	29.9	50.6	36	42.6	34	51	32.9	178.8	93.6	12.2	29.2	39.6	48.5	58.3	48.9	55.7	61.5	47.5	27.5	133.1	16.8	94.9	99.9	141.6
OsBC1L6	6483.8	6956.8	496.3	419.6	392	514.2	350.6	573.3	680.6	2171.4	1935.9	1383.7	747.8	551.8	162.5	581.1	114.3	176.8	25.2	35.8	156.5	329.3	238.1	412.6	91.4	231.8	120.3	391.9	977.4	1936.8	104.5	41.5	92.3	45.2	3239	2555.4	942.2	1995.7	592.7	319.8	123.5	75.4	312	194.6	896.8	1123.5	128	130	99.6
[truncated: 23 more columns]
