# Supplementary material for: Expression profiling and integrative analysis of the CESA/CSL superfamily in rice
Source: BMC Plant Biol. 2010 Dec 20;10:282. doi: 10.1186/1471-2229-10-282 (PMC3022907; doi:10.1186/1471-2229-10-282)
Supplement: Additional file 3 — Tissues sampled from different developmental stages throughout the life cycle of Arabidopsis. [file 1471-2229-10-282-S3.XLS]

## Sheet: file 3
Additional file 3 Tissues sampled from different developmental stages throughout the life cycle of Arabidopsis
Sample No	Abbreviation	Tissues/organ and developmental stages
A1	root 1	root roots Wt 7 days
A2	root 2	root roots Wt 17 days
A3	root 3	root root Wt 15 days
A4	root 4	root root Wt 8 days
A5	root 5	root root Wt 8 days
A6	root 6	root root Wt 21 days
A7	root 7	root root Wt 21 days
A8	hypocotyl	stem hypocotyl Wt 7 days
A9	1st node	stem 1st node Wt 21+ days
A10	2nd internode	stem stem, 2nd internode Wt 21+ days
A11	cotyledons	leaf cotyledons Wt 7 days ATGE_1
A12	leaf 1	leaf leaves 1 + 2 Wt 7 days ATGE_5
A13	leaf 2	leaf rosette leaf #4, 1 cm long Wt 10 days
A14	leaf 3	leaf rosette leaf # 2 Wt 17 days
A15	leaf 4	leaf rosette leaf # 4 Wt 17 days
A16	leaf 5	leaf rosette leaf # 6 Wt 17 days
A17	leaf 6	leaf rosette leaf # 8 Wt 17 days
A18	leaf 7	leaf rosette leaf # 10 Wt 17 days
A19	leaf 8	leaf rosette leaf # 12 Wt 17 days
A20	leaf 9	leaf leaf 7, petiole Wt 17 days
A21	leaf 10	leaf leaf 7, proximal half Wt 17 days
A22	leaf 11	leaf leaf 7, distal half Wt 17 days
A23	leaf 12	leaf leaf Wt 15 days
A24	senescing leaves	leaf senescing leaves Wt 35 days
A25	cauline leaves	leaf cauline leaves Wt 21+ days
A26	seedlings 1	whole plant seedling, green parts Wt 7 days
A27	seedlings 2	whole plant seedling, green parts Wt 8 days
A28	seedlings 3	whole plant seedling, green parts Wt 8 days
A29	seedlings 4	whole plant seedling, green parts Wt 21 days
A30	seedlings 5	whole plant seedling, green parts Wt 21 days
A31	whole plant 1	whole plant developmental drift, entire rosette after transition to flowering, but before bolting Wt 21 days ATGE_22
A32	whole plant 2	whole plant as above Wt 22 days
A33	whole plant 3	whole plant as above Wt 23 days
A34	whole plant 4	whole plant vegetative rosette Wt 7 days
A35	whole plant 5	whole plant vegetative rosette Wt 14 days
A36	whole plant 6	whole plant vegetative rosette Wt 21 days
A37	shoot apex1	apex shoot apex, vegetative + young leaves Wt 7 days
A38	shoot apex2	apex shoot apex, vegetative Wt 7 days
A39	shoot apex3	apex shoot apex, transition (before bolting) Wt 14 days
A40	shoot apex4	apex shoot apex, inflorescence (after bolting) Wt 21 days
A41	flowers 1	flowers flowers stage 9 Wt 21+ days
A42	flowers 2	flowers flowers stage 10/11 Wt 21+ days
A43	flowers 3	flowers flowers stage 12 Wt 21+ days
A44	flowers 4	flowers flowers stage 15 Wt 21+ days
A45	flowers 5	flowers flower Wt 28 days
A46	pedicels	flowers stage 15, pedicels Wt 21+ days
A47	sepals 1	flowers stage 12, sepals Wt 21+ days
A48	sepals 2	flowers stage 15, sepals Wt 21+ days
A49	petals 1	flowers stage 12, petals Wt 21+ days
A50	petals 2	flowers stage 15, petals Wt 21+ days
A51	stamen 1	flowers stage 12, stamens Wt 21+ days
A52	stamen 2	flowers stage 15, stamen Wt 21+ days
A53	mature pollen	mature pollen Wt 6 wk
A54	carpels 1	flowers stage 12, carpels Wt 21+ days
A55	carpels 2	flowers stage 15, carpels Wt 21+ days
A56	siliques stage 3	seeds siliques, w/ seeds stage 3; mid globular to early heart embryos Wt 8 wk
A57	siliques stage 4	seeds siliques, w/ seeds stage 4; early to late heart embryos Wt 8 wk
A58	siliques stage 5	seeds siliques, w/ seeds stage 5; late heart to mid torpedo embryos Wt 8 wk
A59	seeds stage 6	seeds seeds, stage 6, w/o siliques; mid to late torpedo embryos Wt 8 wk
A60	seeds stage 7	seeds seeds, stage 7, w/o siliques; late torpedo to early walking-stick embryos Wt 8 wk
A61	seeds stage 8	seeds seeds, stage 8, w/o siliques; walking-stick to early curled cotyledons embryos Wt 8 wk
A62	seeds stage 9	seeds seeds, stage 9, w/o siliques; curled cotyledons to early green cotyledons embryos Wt 8 wk
A63	seeds stage 10	seeds seeds, stage 10, w/o siliques; green cotyledons embryos Wt 8 wk
