# Supplementary material for: Expression profiling and integrative analysis of the CESA/CSL superfamily in rice
Source: BMC Plant Biol. 2010 Dec 20;10:282. doi: 10.1186/1471-2229-10-282 (PMC3022907; doi:10.1186/1471-2229-10-282)
Supplement: Additional file 4 — Signal intensities of the probe sets for the AtCESA/CSL and AtCOBL families. [file 1471-2229-10-282-S4.XLS]

## Sheet: file 4
Additional file 4 Signal intensities of the probe sets for the AtCESA/CSL and AtCOBL families
Genes	A1 root 1	A2 root 2	A3 root 3	A4 root 4	A5 root 5	A6 root 6	A7 root 7	A8 hypocotyl	A9 1st node	A10 2nd internode	A11 cotyledons	A12 leaf 1	A13 leaf 2	A14 leaf 3	A15 leaf 4	A16 leaf 5	A17 leaf 6	A18 leaf 7	A19 leaf 8	A20 leaf 9	A21 leaf 10	A22 leaf 11	A23 leaf 12	A24 senescing leaves	A25 cauline leaves	A26 seedlings 1	A27 seedlings 2	A28 seedlings 3	A29 seedlings 4	A30 seedlings 5	A31 whole plant 1	A32 whole plant 2	A33 whole plant 3	A34 whole plant 4	A35 whole plant 5	A36 whole plant 6	A37 shoot apex1	A38 shoot apex2	A39 shoot apex3	A40 shoot apex4	A41 flowers 1	A42 flowers 2	A43 flowers 3	A44 flowers 4	A45 flowers 5	A46 pedicels	A47 sepals 1	A48 sepals 2	A49 petals 1
AtCesA1	1011.96	1055.47	1490.65	1817.85	1706.71	1415.24	1557.25	1341	1816.11	1502.43	1137.39	1276.02	1127.55	963.718	1184.36	1350.41	1402.65	1184.71	1144.6	1277.92	1266.3	1318.53	1173.99	681.037	874.867	1059.11	1110.69	1020.5	1011.91	913.896	1335.1	1230.61	1274.85	1315.3	1024.96	1033.2	849.081	690.956	601.03	569.577	586.141	749.659	682.551	557.472	754.869	1276.48	717.324	380.621	1256.81
AtCesA10	4.6366	4.2355	5.0854	3.743	3.6075	3.5941	4.7344	3.6316	3.8076	3.899	3.9538	3.9556	3.842	4.1573	3.6933	3.9078	3.8177	3.875	4.1628	4.4108	3.814	3.992	3.8684	3.6677	3.729	3.8063	4.032	3.6341	4.4126	3.6468	3.947	3.892	3.7361	3.9223	3.7309	3.7826	3.7316	3.8095	3.9421	3.5968	3.3246	3.4998	14.485	4.1199	4.4677	3.8284	3.6686	3.6736	4.2358
AtCesA2	680.526	777.347	713.102	778.172	1028.17	730.359	767.61	815.196	1313.66	1524.04	601.523	688.066	622.663	543.602	673.232	691.668	647.9	630.508	580.569	912.007	686.251	644.689	871.92	181.952	314.004	595.414	607.495	629.897	675.687	634.108	688.744	681.334	686.413	651.581	510.766	493.451	380.59	316.837	288.49	228.189	230.48	241.526	231.101	153.983	357.86	601.407	249.957	67.4492	380.214
AtCesA3	2685.43	2830.47	2805.15	3934.37	4144.8	3865.71	3376.18	3171.92	4629.47	5152.86	2307.97	2275.67	2173.23	2703.32	2859	2737.4	2666.78	2411.08	2292.12	3002.32	2951.97	3238.95	2437.28	1642.55	2004.99	2292.74	2685.34	2575.55	2369.06	2355.95	2657.02	2572.95	2902.98	2656.49	2225.62	2297.96	1948.17	1678.86	1641.89	1566.2	1662.63	1930.95	1725.94	1111.01	1883.4	2867.13	1301.01	505.873	3172.19
AtCesA4	311.374	300.695	215.41	396.822	462.2	360.248	332.076	362.284	4044.71	9025.87	27.5746	113.978	117.198	29.645	29.4631	46.9607	110.172	114.15	124.576	199.431	82.7076	38.5699	64.3536	11.7059	86.0415	123.371	62.5223	60.7541	172.196	331.762	67.2388	94.5358	77.5519	60.6657	67.3001	65.1466	68.6921	59.012	19.29	17.9282	41.1741	143.232	457.096	33.3016	243.774	169.288	171.357	28.895	269.064
AtCesA5	457.776	413.252	434.425	442.788	500.416	367.81	399.809	1121.78	1999.71	1261.9	1038.25	1234.74	1164.25	830.741	1220.22	1606.57	1664.95	1409.57	1394.16	1349.57	1785.28	1761.86	770.997	367.508	658.982	1695.96	703.276	811.106	757.867	771.753	1315.65	1216.96	1249.51	1263.07	873.042	846.938	1025.33	925.519	906.402	761.769	613.092	774.535	693.26	467.259	763.505	1160.9	816.921	450.752	895.214
AtCesA6	1309.78	1370.89	1535.43	2006.5	2221.81	1692.4	1651.6	1890.58	2087.17	1628.24	1154.89	1438.79	1326.13	1136.14	1378.17	1488.89	1597.65	1333.4	1352.45	1650.47	1757.11	1855.39	1213.19	538.768	704.67	1678.47	1455.23	1259.86	1339.88	1027.11	1458.69	1415.81	1430.07	1462.27	1157.73	1151.97	1167.27	1107.13	719.176	731.847	744.272	967.509	915.1	587.031	1060.66	1635.69	1004.68	451.377	1832.65
AtCesA7	186.299	162.648	97.8569	167.253	206.47	139.061	133.935	225.479	2521.35	6621.46	20.1164	55.6413	50.525	24.9193	24.3676	34.1971	47.7748	59.6711	62.8107	102.552	41.4378	26.5327	24.4849	10.0383	36.3988	67.2118	28.3941	29.8867	103.28	202.982	40.299	47.8634	34.3312	29.0904	24.7221	29.9071	38.4293	41.7696	14.8482	14.7602	20.5041	49.4431	144.212	21.0501	51.371	90.3437	85.0364	21.5444	132.148
AtCesA8	259.771	252.197	157.587	291.63	301.055	299.625	263.726	381.653	2612.08	5538.45	16.4224	84.5483	92.469	31.3479	36.6388	41.9865	98.1527	116.692	122.322	217.967	78.2641	37.8834	39.0915	6.0359	61.1042	98.0138	63.1363	63.5967	187.087	312.938	71.9627	82.3657	59.3548	48.964	57.2099	45.5596	74.0877	78.0782	19.6557	22.9456	39.1062	109.298	282.27	33.9456	145.782	160.356	126.98	16.1645	251.164
AtCesA9	11.6089	13.7952	13.3672	10.2497	10.3792	11.3565	12.8645	48.7666	101.871	47.2046	20.8419	21.3802	24.8858	16.0106	17.1234	23.1148	22.4244	27.4127	27.5268	41.8105	25.7269	21.5739	18.0104	11.9685	18.6138	21.4767	15.5893	19.3751	20.7995	22.4951	23.2343	23.2398	23.395	19.4373	15.727	15.1388	23.785	31.7082	22.29	17.0893	16.5693	30.0546	37.6014	16.1813	38.2888	33.5918	18.6249	15.4737	20.8469
AtCslA1	3.6194	3.5916	3.022	3.3822	3.9069	3.0234	3.019	4.07	3.3392	2.8922	102.821	11.7936	5.4492	162.544	84.4091	83.2841	45.47	22.5394	16.7679	4.8063	53.1253	88.588	7.3057	5.8896	14.919	46.6736	5.8177	6.3631	15.7714	40.417	23.5143	18.3396	21.399	178.86	43.2585	37.0395	4.4821	4.6563	5.5555	21.5133	603.494	1142.56	1017.98	104.603	536.309	5.9191	471.995	25.1167	2553.1
AtCslA10	7.7679	12.0631	8.2335	8.0888	8.4418	8.1604	8.6308	70.2356	409.135	178.223	40.7408	34.768	29.4073	96.7996	49.1596	38.9832	39.2923	47.9278	103.515	82.938	31.6428	42.9319	22.4502	12.8428	21.2603	80.2623	30.9633	30.4416	36.1028	74.5654	121.634	107.721	107.107	259.264	629.288	508.052	162.257	274.665	445.082	660.231	979.865	1093.07	956.882	211.955	1246.4	141.697	722.915	160.5	1462.5
AtCslA11	104.621	103.872	35.1454	60.3846	39.9787	35.6116	33.7526	64.552	197.442	71.8197	80.3069	77.4819	89.6532	85.1587	76.7765	81.7592	88.1228	129.004	195.711	129.753	85.3667	94.1585	32.7919	31.8301	39.7001	109.852	71.9685	58.3908	61.4181	65.3677	100.936	94.3625	94.3473	120.409	223.095	234.75	148.74	107.488	264.962	179.783	219.371	282.558	279.715	164.99	269.468	210.202	241.366	45.8833	943.235
AtCslA14	102.34	92.9196	55.4957	62.0556	45.9435	40.7609	36.6248	4.8119	4.5812	4.77	16.2278	10.7219	6.6526	12.1346	11.5292	10.9049	12.6112	7.2962	7.0486	5.2328	9.6773	15.568	11.492	4.4479	6.4084	6.24	25.6898	17.6729	44.9094	11.7189	7.7256	6.0056	5.2789	9.7652	10.4081	6.8769	5.2681	4.7075	4.4509	4.6201	4.1242	4.3195	4.2889	4.3941	4.2192	4.8168	4.5911	6.3852	7.9039
AtCslA15	5.129	4.6776	5.3051	4.7653	4.672	4.7836	5.6634	5.2432	7.7822	4.9904	26.1724	29.3303	33.7634	15.9393	14.2365	20.7911	30.0802	37.778	63.0317	22.0771	21.9659	14.5826	13.0385	7.2352	6.7673	53.9356	18.1719	16.0284	9.23	7.771	19.6759	20.4624	13.5336	221.339	264.463	209.578	41.8925	16.9958	15.0858	33.3421	30.7733	21.6193	10.673	7.1852	35.4654	8.1433	7.7877	8.2634	8.7734
AtCslA2	1524.76	1185.69	1336.03	1281.53	1223.58	1740.74	1770.83	1611.91	1538.47	487.161	103.411	230.756	332.815	138.597	265.273	344.758	367.986	462.724	651.772	828.04	267.395	160.689	300.655	91.1703	191.034	423.086	275.296	414.961	365.145	530.366	633.822	713.385	609.904	406.888	538.787	794.301	733.049	1137.78	1255.2	1173.5	1251.72	1606.38	1474.43	826.257	1670.55	1557.83	531.42	76.7272	3042.79
AtCslA3	234.61	164.237	168.574	185.454	190.847	115.547	117.579	192.817	231.142	120.348	302.224	381.764	346.785	413.609	315.543	306.933	350.704	337.817	319.052	205.506	369.987	373.818	320.07	7.2704	70.9788	132.161	375.862	280.064	458.296	155.12	243.414	157.016	156.031	300.913	269.388	249.2	177.305	73.4468	38.1183	15.6509	13.6974	35.6706	53.0097	39.3095	52.3474	181.83	42.9745	8.7703	35.0159
AtCslA7	147.01	113.934	107.955	127.779	131.399	77.6112	75.392	92.2124	171.787	58.9536	179.386	260.2	176.319	96.2574	200.473	238.486	263.418	275.256	266.702	204.887	270.683	270.503	215.809	30.5815	65.7707	133.786	190.637	153.33	200.805	138.829	195.122	171.547	145.068	268.056	244.047	207.199	190.913	179.638	183.806	229.199	223.519	234.488	162.816	105.671	284.668	223.474	152.458	56.0577	320.213
AtCslA9	184.768	243.695	297.09	174.163	281.679	129.326	193.659	331.909	1445.76	3724.6	115.621	347.36	405.521	54.3398	191.133	270.348	334.625	302.988	329.686	619.753	261.627	195.165	381.373	7.2771	52.1348	404.879	94.011	264.568	163.708	313.949	345.291	493.932	431.025	473.012	374.114	367.919	271.391	180.895	55.4131	26.647	74.6344	110.666	119.354	234.88	105.384	441.563	55.4463	25.4821	262.613
AtCslB2	13.4518	10.1575	27.6221	28.0578	13.5633	17.3428	12.747	262.537	40.8054	144.739	709.717	312.443	227.886	469.026	299.748	273.527	194.66	173.955	166.994	123.32	208.985	242.073	323.071	268.749	452.914	903.091	528.854	871.784	487.735	478.678	167.31	238.081	187.298	404.693	152.865	90.5589	99.3693	33.2885	36.0094	65.9755	93.1585	139.507	233.971	983.452	75.1173	240.38	533.889	867.122	437.346
AtCslB3	19.1821	40.769	100.953	98.1628	103.296	66.4793	87.4557	9.6196	5.9478	6.1509	7.9985	7.7507	6.8714	7.2911	6.6689	7.0793	8.0007	6.9709	7.2875	5.8832	7.2421	7.0003	6.799	9.8141	5.9595	6.5956	6.8781	6.4139	6.471	6.176	6.7902	7.0703	6.7953	6.1045	6.4865	7.1831	8.1743	7.7429	7.7562	7.6648	5.8959	4.555	5.3814	8.123	5.7965	6.6999	6.2573	10.5998	10.0376
AtCslB4	40.2509	55.753	153.395	141.479	119.071	45.7962	66.3896	30.4483	26.3221	27.8708	33.7347	32.9863	28.5761	29.1113	28.5722	32.4874	29.0627	31.7214	29.4948	28.2837	29.8403	29.4151	29.0935	27.4321	30.6429	29.4096	29.5593	30.641	27.8667	28.4607	29.697	28.6971	28.9195	28.8573	26.5908	28.2848	28.1647	30.6768	27.8879	25.717	21.4443	19.7561	26.0743	26.2052	21.8007	29.0282	30.3791	34.4386	29.3986
AtCslC12	14.9146	15.433	36.9078	28.5878	65.1899	23.1471	41.2797	18.8388	49.0221	21.9535	18.8943	33.0438	20.6488	16.1501	15.7558	23.3268	25.2965	28.0705	36.7643	18.4586	19.143	21.0571	21.017	14.5295	12.2548	18.8541	30.9004	18.3093	29.919	26.2893	20.5604	20.3297	20.4377	19.4872	32.4724	30.3414	50.0857	53.0102	69.3325	72.3524	49.3457	38.8332	160.73	250.747	74.9706	26.5707	32.1515	50.5792	58.2376
AtCslC4	891.014	1081.42	309.31	273.943	297.813	332.252	261.826	716.881	704.86	671.482	1190.14	1035.68	599.575	1657.33	1754.16	1931.17	1770.08	1393.06	875.772	1289.72	1679.3	2000.23	756.909	74.3799	367.081	385.177	763.214	666.216	1795.39	899.676	1244.73	766.552	805.716	520.17	282.437	274.302	424.767	212.085	33.2062	56.746	92.7679	190.894	268.609	248.342	147.039	816.579	551.658	251.641	978.863
AtCslC5	172.484	167.881	169.027	152.132	125.454	115.3	173.71	166.527	263.224	185.507	61.5281	151.892	210.37	50.2498	87.4048	119.123	135.806	159.834	176.26	172.53	124.767	103.242	188.355	10.7474	57.405	197.036	95.5967	169.846	79.7879	106.549	150.785	204.252	176.64	187.035	160.099	182.683	201.721	193.191	202.884	171.773	165.617	152.385	115.978	117.104	168.445	226.978	35.7501	14.4359	206.884
AtCslC6	125.947	103.508	191.009	135.435	142.224	85.7132	114.337	123.755	175.913	138.564	87.6407	99.6888	93.0267	74.0935	75.6762	92.3615	91.3895	82.8568	74.5327	78.4754	89.3366	85.2915	77.606	70.9443	73.1323	117.484	88.1846	70.8411	63.2152	62.1488	74.7872	90.0602	84.3069	91.8874	76.1652	84.2358	82.205	84.4136	84.508	82.8321	77.7641	91.085	97.5003	80.4845	86.3026	127.492	140.083	97.2575	132.308
AtCslC8	44.5752	45.225	29.7316	33.7868	29.9293	30.7487	33.8714	58.4889	106.474	84.158	32.7807	64.305	91.1633	32.4314	43.8972	57.5905	63.9571	70.1376	86.2879	60.4226	56.604	57.1177	68.0357	19.6939	35.2845	78.3982	35.8324	42.8801	56.6212	52.0367	66.1515	92.0444	82.2415	72.9546	83.6467	81.862	99.6032	109.36	187.878	216.89	157.893	151.802	131.682	63.9571	148.082	243.052	55.5809	11.7687	246.8
AtCslD1	5.5049	5.2288	5.3143	5.3806	6.1794	5.3835	5.1817	5.5069	4.9518	5.7425	6.0357	6.4176	5.9236	5.6331	5.8054	6.132	5.9273	5.9801	6.3485	5.8243	6.1438	5.9415	5.9683	6.893	5.9221	5.3291	5.6074	5.5153	5.9368	5.6872	5.8396	5.9012	5.9504	5.64	5.6391	5.7909	5.6715	5.5849	5.3451	5.6923	5.2659	5.4233	27.3006	174.468	5.6213	6.0892	12.1767	30.1814	15.7709
AtCslD2	680.711	510.021	784.054	668.04	800.949	710.423	848.9	308.202	205.538	166.833	329.543	193.071	160.143	561.526	383.064	328.939	279.066	210.356	202.535	257.652	344.439	428.597	170.545	598.431	381.212	150.571	639.263	234.101	561.218	302.608	299.648	179.094	175.123	169.66	196.716	191.92	283.628	240.945	258.202	249.235	171.64	194.704	177.03	239.475	157.842	140.491	315.595	613.336	200.692
AtCslD3	1033.43	1048.07	1129.08	765.093	1027.72	769.316	976.642	522.318	462.303	218.497	254.484	237.477	183.998	309.599	312.944	330.632	309.363	268.572	225.084	299.337	322.377	405.567	212.428	196.202	209.908	261.227	520.94	304.912	383.945	340.615	279.744	196.162	216.966	214.539	179.824	198.758	298.938	308.444	278.507	281.179	237.148	243.468	227.287	194.395	209.037	249.261	235.939	206.617	374.905
AtCslD4	10.3978	10.2452	15.8054	13.0416	11.0274	13.465	11.9812	12.6544	12.1514	13.0818	16.6125	16.2599	14.6515	13.2888	16.6089	14.7186	13.0221	14.804	14.2638	14.2943	15.739	15.9377	15.6335	17.3723	15.2115	13.7673	13.421	13.1548	13.1345	14.1973	14.8166	12.2385	14.4472	11.8604	9.8387	12.446	14.6629	14.4562	12.1026	9.2803	9.8005	10.8676	56.8467	88.3242	15.554	14.3338	17.9474	38.167	20.9511
AtCslD5	670.713	335.287	275.309	192.589	241.25	122.559	133.077	1282.82	274.61	86.3722	72.8599	196.566	388.133	23.693	62.6215	90.1642	132.389	196.744	442.963	296.194	92.4567	47.6251	330.041	6.1269	14.167	678.703	136.501	212.899	77.7243	93.9925	302.12	284.204	278.713	529.52	681.249	715.374	1334.46	1746.31	1867.72	1832.95	1068.27	649.661	441.351	133.331	932.791	291.346	35.2172	5.7653	92.6358
AtCslD6	6.0055	5.9674	5.7238	7.983	7.4543	6.1654	6.1554	5.9278	6.0478	6.44	6.8106	6.8998	6.6999	6.2727	6.469	6.6303	6.5811	6.8446	6.58	6.3979	6.7246	6.6972	6.5293	6.0825	6.7419	6.4994	6.1285	6.2158	6.3716	6.1168	6.5433	6.4155	6.5771	6.606	6.733	7.2972	6.4139	6.3525	6.0528	6.114	7.2126	26.343	23.2175	5.9429	23.4138	6.7136	6.2748	6.9906	6.2717
AtCslE1	416.988	549.687	1916.61	1489.03	1526.08	1780.46	1768.17	1208.23	242.285	867.021	766.785	260.414	168.879	1606.4	994.837	660.585	538.846	431.735	411.777	452.928	574.345	640.713	403.952	2724.49	4144.94	638.483	1348.84	1990.89	2117.76	2914.48	584.459	456.776	715.78	219.301	164.476	127.266	126.957	78.8346	190.111	275.288	486.091	1100.06	922.88	721.022	530.929	755.25	3072.47	1915.06	222.577
AtCslG1	5.8017	5.3705	5.6649	5.4401	5.3704	7.3171	7.7005	26.7456	8.0345	7.9632	58.344	44.7361	61.3623	122.699	27.6701	24.5703	29.7483	37.9755	105.744	19.6754	26.2719	22.9422	51.3954	349.918	345.372	148.863	19.2073	37.0062	19.3755	25.6965	46.2451	55.1221	65.6515	173.361	152.684	117.789	103.154	82.9623	122.16	224.106	137.379	129.827	108.988	182.708	190.341	35.5148	291.526	584.535	19.4245
AtCslG2	7.4801	7.0083	6.7447	8.9091	8.6894	7.9153	7.2392	7.0637	30.2134	93.3454	13.5109	12.4208	9.3175	30.7317	10.1083	10.0947	11.183	11.9958	10.9179	8.1575	10.1688	9.4662	10.3382	1608.01	223.493	11.5846	9.4215	11.9984	15.6168	32.7311	11.959	15.9029	18.6921	12.9345	11.617	9.8295	8.4649	11.1926	10.0162	22.6073	89.0693	181.986	192.062	1259.72	104.017	234.419	1258.73	3139.05	162.428
AtCslG3	7.7049	8.633	9.7544	8.7962	10.3514	8.9662	10.0563	73.725	30.36	41.9061	11.7597	9.4909	13.0547	16.6571	23.3736	16.3283	20.4794	10.9182	17.9727	33.3594	17.7558	13.7045	9.8191	26.6657	15.6446	18.452	9.5058	10.0092	12.3038	14.5554	17.104	23.5082	20.3448	19.8184	18.4358	15.452	14.5064	19.9555	9.9066	10.2917	9.3268	10.071	10.0796	69.1402	16.394	41.9913	13.8482	18.8907	10.36
AtCOBL6	18.6295	11.8709	16.581	21.0849	16.3614	18.03	14.9846	13.5493	12.5113	9.0577	20.4432	18.9473	18.6328	16.9779	14.5258	17.2431	14.7659	15.5006	17.0587	11.1225	16.6384	16.1364	17.4064	13.4194	14.9976	10.1992	15.6713	16.1458	20.3814	19.45	15.351	14.818	13.5989	13.0174	15.4883	14.2045	13.9326	17.2002	13.2156	17.3797	12.9297	39.3563	107.591	15.1079	72.8101	11.0379	19.4376	16.7089	13.395
AtCOBL1	67.4931	52.7143	33.3372	41.4378	57.2707	51.8488	63.2983	76.4319	85.9876	30.5319	77.1697	59.7286	73.8486	91.3734	77.9876	78.2939	74.3906	77.9801	87.2373	69.151	74.3355	84.7823	86.05	28.3225	36.416	150.524	70.0829	115.486	43.3901	50.4489	73.3622	90.7709	86.4291	160.989	173.039	221.443	346.607	648.676	992.506	1126.29	554.738	327.913	181.659	48.7114	467.934	29.4002	25.054	32.1009	61.1637
AtCOBL8	269.817	196.16	51.2024	37.8642	52.6424	91.0301	116.357	94.6284	57.3446	38.6088	259.497	179.809	15.7573	242.715	187.82	190.929	163.18	105.116	62.2831	77.3238	84.2771	152.79	35.7962	114.437	170.337	15.3181	138.819	108.009	448.219	445.712	125.332	14.0834	14.6712	32.0577	24.9452	29.998	119.846	63.1499	14.2796	18.8033	10.9817	15.3028	16.3995	53.102	12.5053	21.8186	105.967	206.842	75.7882
AtCOBL10	6.1098	6.564	7.5275	8.4545	8.8278	7.0558	6.6273	7.8031	8.421	7.7384	8.5503	8.0573	8.7321	7.2868	8.4037	8.042	8.102	10.7313	7.9632	7.4005	7.9849	8.0118	8.1421	17.6771	7.8126	7.1843	7.0968	7.6208	7.7039	10.7499	8.1925	8.3492	8.8174	9.7227	8.4309	7.9606	7.5239	7.2397	6.8881	10.1975	8.0217	7.3258	160.19	934.401	17.3364	8.2338	45.0244	138.21	87.5521
AtCOBL2	42.2387	59.1517	114.33	221.849	332.13	612.587	521.937	79.2931	209.232	109.369	153.552	35.231	15.4837	174.518	107.788	71.5911	40.7067	23.5775	19.8484	52.3654	44.0839	85.3107	17.2197	165.407	24.65	22.2093	209.826	156.324	329.704	194.489	42.9916	41.8243	36.2268	32.5601	6.7923	8.5316	18.6157	45.3116	123.268	86.7113	32.5782	39.0099	79.0108	271.983	48.3971	74.2404	94.0166	213.62	38.143
AtCOBL7	116.327	107.71	133.034	97.836	108.153	99.564	99.7949	169.94	169.435	107.92	100.11	139.331	174.538	83.4324	100.399	115.336	135.855	147.378	167.418	139.275	121.581	100.041	126.612	47.1083	74.56	176.281	108.725	116.391	110.436	101.117	129.619	120.392	110.588	155.833	176.439	206.103	182.973	192.283	205.537	229.746	171.448	134.796	127.483	111.612	126.863	171.859	126.641	86.7592	178.576
AtCOBL11	4.4664	4.6629	4.599	4.6811	4.8359	4.6701	4.5829	4.6752	4.8251	5.0042	5.0525	5.602	5.0178	4.8461	4.9845	5.4292	5.2359	5.3292	5.1232	5.175	5.4312	5.1477	4.9858	4.7342	5.0055	5.0563	4.8165	4.8689	4.8126	4.6705	5.083	5.0678	5.1872	5.1251	4.8516	5.0495	4.9542	5.0221	4.5237	4.5755	4.3331	4.5629	16.66	12.0497	4.8869	5.2064	5.2518	4.9549	6.7818
AtCOBL4	103.546	113.886	63.0668	106.549	118.169	120.242	113.871	153.541	2631.45	6117.78	12.108	20.6763	21.398	13.1644	12.5672	17.4827	27.3472	31.7463	20.9429	44.4185	13.2038	12.3452	14.4137	9.7958	23.5085	26.2497	13.6608	14.8792	68.8804	124.804	14.141	20.0812	15.8998	13.1936	16.4064	13.3512	16.1293	15.571	8.5277	9.704	13.1965	28.6293	160.667	12.0849	45.5469	45.7754	40.8223	14.2655	69.216
AtCOBL9	65.9053	94.1542	732.156	289.466	642.361	155.841	296.581	16.6802	14.1831	15.8401	20.0962	17.0181	21.659	22.3017	19.5652	21.898	15.2461	22.8307	17.9571	16.6273	18.9299	16.181	20.3198	14.9567	16.1786	14.9007	21.3211	18.2978	19.827	18.0786	17.6178	17.3443	15.6754	15.2243	15.0065	16.7202	16.1755	16.6277	13.4834	15.4821	15.8622	50.865	26.976	14.5841	66.7722	21.5479	15.8465	17.9156	20.1134
AtCOB	1660.59	1724.48	2182.46	2519.67	2578.25	2006.23	1933.3	1868.75	2519.52	2230.01	1616.35	1789.17	1847.8	1855.88	2154.36	2273.16	2340.16	2284.79	1940.04	2899.06	2469.11	2470.6	1823.06	502.592	994.39	1396.55	1503.14	1346.32	1270.35	1011.8	1932.4	2054.13	1841.49	1655.12	1244.51	1343.68	1337.92	1069.43	718.322	557.981	583.223	624.452	678.73	587.417	764.205	1684.75	806.511	323.483	1412.73
AtCOBL5	838.934	1024.5	959.933	918.776	850.196	492.765	713.941	100.205	31.4118	63.3977	204.58	22.7987	92.828	105.934	273.574	266.121	225.647	196.43	77.4917	150.191	249.065	270.76	15.5194	94.1149	189.176	19.417	49.0654	86.715	27.9368	20.9519	208.147	264.093	296.706	19.4431	35.4427	61.9409	21.1386	16.5752	26.886	29.9651	20.1576	17.4272	40.2465	109.6	20.9465	225.266	134.754	218.924	20.6786
[truncated: 14 more columns]
