# Supplementary material for: Expression profiling and integrative analysis of the CESA/CSL superfamily in rice
Source: BMC Plant Biol. 2010 Dec 20;10:282. doi: 10.1186/1471-2229-10-282 (PMC3022907; doi:10.1186/1471-2229-10-282)
Supplement: Additional file 5 — Primers of the OsCESA/CSLD genes used for RT-PCR analysis. [file 1471-2229-10-282-S5.XLS]

## Sheet: file 5
Additional file 5 Primers of the OsCESA/CSLD genes used for RT-PCR analysis
Genes	Forward primer	Reward primer	Size/cDNA	Tm F/R	Size/DNA	Genome site
OsCesA1	GGCATGGTGGCGGGTATAT	AGGCGACGGCTTTCTGAGT	247	60/60	247	5466-5712
OsCesA2	TTTGGGTTATTGGAGGTATTTC	ATGACTGGTAGCCACTGTTGAT	246	54/58	246	5203-5448
OsCesA3	AAAAGGTGGGGACGATGAAGAGT	AGCCAGAAGAATGGACCAGACAA	277	60/60	457	4747-5203
OsCesA4	CCATCGTCTACCCGTTCACC	TCCAGCCCAGCAATCATCTT	286	64/60	378	4957-4974
OsCesA5	TTCCAACGCAATCAATAACG	TCCAAACCACACTCCTCCAG	246	56/62	246	4863-5108
OsCesA6	GGGGTTGTAGCTGGAGTTTC	TTGGTGTCCTGTTTTGCCTT	148	62/58	148	4779-4926
OsCesA7	TTAACGGGGTTCAAGATGC	ATGGTGTTGGTGTAGGCGA	227	56/58	227	3409-3635
OsCesA8	TGGTCGGTGTTGTTGCTGG	ATGGTCGGAGTGCGGTTTT	157	60/58	157	5390-5546
OsCesA9	TACAAGAACGGCAACCTCA	AAGAACAAACTCGCAAACG	167	56/54	270	3427-3696
OsCesA10	ACCACTACGTCAACAACTCGCA	AACCTGGACCATAGCCGCTC	340	60/64	340	711-1050
OsCesA11	TCCTCCTCATCCTGCTGCTCT	CTTCCCCGTCATCGTTTCCT	246	61/62	246	2609-2854
OsCslD1	TCACGCAACAACGCACTCTT	TGAGCAGGTAGGTGAGGAAGG	190	60/59	277	2638-2914
OsCslD2	TGGAGGAGATGAAGCAGACG	GTGAGCCAGCACCCAGAAG	199	58/58	199	4538-4736
OsCslD3	ACAACAACACCGTCTTCTTCG	TCCGCCTTGAGCGTCTG	211	58/58	211	2051-2261
OsCslD4	CCGGTACGCCAACCACAA	CCGCTTCGGTAGCATAGCC	310	61/61	310	2643-2952
OsCslD5	TGCCTGCTGGAGGTGAAG	CCGTGAGCGTGAAGGAGAT	157	57/58	157	2738-2894
OsUBC2	CCAGGACAAGATGATCTGCC	AAGAAGCTGAAGCATCCAGC	245	60/62	1027	509-2536
