# Supplementary material for: Expression profiling and integrative analysis of the CESA/CSL superfamily in rice
Source: BMC Plant Biol. 2010 Dec 20;10:282. doi: 10.1186/1471-2229-10-282 (PMC3022907; doi:10.1186/1471-2229-10-282)
Supplement: Additional file 8 — Details of the 25 putative motifs. [file 1471-2229-10-282-S8.XLS]

## Sheet: file 8
Additional file 8 Details of the 25 putative motifs
MOTIF	WIDTH	BEST POSSIBLE MATCH	CLUSTER
1	65	LPMLVYVSREKRPGYNHHKKAGAMNALVRVSAVMTNAPFMLNLDCDHYINNSQAIREAMCFMMDP	I
2	75	STVDPMKEPPLYTANTILSILAVDYPVDKVSCYVSDDGGAMLTFEAMAETAEFARKWVPFCKKHCIEPRAPEWYF	I
3	81	FFGFNGTAGVWRIKAINESGGWMDRTTVEDMDIAVRAHLKGWKFIYLNDVKCKCELPSTYKAYRHQQHRWHCGPMNLFRKC	II
4	80	VISCWYEDKTEWGKEIGWIYGSVTEDIVTGFRMHCRGWRSVYCMPKRDAFKGTAPINLTDRLHQVLRWATGSVEIFFSHH	I
5	62	DKVCYVQFPQRFDGIDPHDRYANHNTVFFDINMKGLDGIQGPMYVGTGCMFRRQALYGYDPP	I
6	80	NLKEGMECDYVKQCEYVAIFDADFQPEPDFLKRTVPHFKHNPEIGLVQARWSFVNKDECLMTRMQNMNLCYHFKVEQQVN	II
7	47	MTGMLEMKWSGITIEDWWRNEQFWMIGGTSAHLFAVFQGLLKVLTGI	I
8	115	IIINKKISFWKKIHLIYSFFLVRKIIAPFYTFTFYCIIIPMTMFVPEVEIPIWGVCYIPTTMTILNIIPNPKSFHFIIFWILFENTMSMHRMNAMISGLFQLGSANEWVVTKKSG	II
9	32	EIWFAFSWILDQFPKWCPINRETYLDRLAERY	I
10	41	LYGRRLKFLQRMAYINMTIYPFTSIFLLAYCTLPAICLLTG	I
11	41	MVLVQIPMCNEKEVYQQSIGAVCNLDWPRDRFIVQVLDDST	II
12	29	LFFNFWVIVHLYPFAKGLMGRQNRTPTIV	I
13	57	MDEARQPLSRKYPIPSSIIHPYRMLIIIRLVVLGFFFHWRITHPNRDAMWLWTMSVI	I, II
14	44	KIDYYKDKVQPEFVKDRRRMKREYEEFKVRINALPAKIQKRPEE	I
15	45	TKQTAADEDDEFAELYTFKWTTLLIPPTTIMMVNIIGIVAGVSKA	I, II
16	70	NGQVCQICGDDVGTTPDGEPFVACNECGFPVCRPCYEYERREGTQCCPQCKTRYKRHKGCPRVPGDEEED	I
17	52	KGPKATWMADGTHWPGTWIEPSENHQKGDHAGIVQVMLNHPSHKPQLGMPAS	I
18	29	GWIMQDGTPWPGNNTRDHPGMIQVFLGHS	I
19	29	VEEECEKWQQKGVNIKYEHRNNRKGYKAG	II
20	41	KKKHNRIYKKELALSFFLLTCACYDLLYHQGIHFYFLLFQG	II
21	21	VVWSILLASIFSLLWVRIDPF	I
22	159	FVCTADPHAEPPSLVISTILSVMAYNYPSEKISVYLSDDGGSILTFYALWEASIFAKKWLPFCKRYNIEPRSPAAYFSESEGHHNLCGPKEWAFIKNLYEEMRERIDSAVMSGKIPEEMKLKHKGFDEWNSDFTSKNHQPIVQILIDGKNQNAVDDDGN	I
23	21	KKFGQSSVFIASTLMEQNQER	I, II
24	29	WMQVRADYVAPPLQFLVWACMVMFMMQSA	II
25	56	IAFVQYPQRFDNVDPNDIYGNHNNVFFDCTMLGLDGLQGCIYIGTGCFHRREALCG	I
